# Supplementary material for: Global MicroRNAs Expression Profile Analysis Reveals Possible Regulatory Mechanisms of Brain Injury Induced by Toxoplasma gondii Infection
Source: Front Neurosci. 2022 Mar 10;16:827570. doi: 10.3389/fnins.2022.827570 (PMC8961362; doi:10.3389/fnins.2022.827570)
Supplement: Supplementary Table 1 — Top 20 most abundant miRNAs of each sample. [file Table_1.xlsx]

## Sheet: Supplementary Table 1
	Supplementary Table 1 | Top 20 most abundant miRNAs of each sample.
	miRNAs	Normalized read counts (TMP)
		BI-10	BI-25	BI-50	BC-10	BC-25	BC-50
	miR-9-1	223262	200463	176791	208806	246640	168179
	miR-9	223262	200463	176791	208806	246640	168179
	miR-26a	41333	24601	11972.9	14639.4	34005	28614.4
	let-7i	28015	23654.1	31402	31114.3	20217.9	39029.3
	miR-181a	20922.4	38770.8	46836.2	43801.4	9951.17	10969.7
	miR-128	19491.4	21140.2	23021.9	19487.9	28369.7	100121
	miR-100	16921.2	21516.2	21229.3	17340.9	22937.4	19557
	miR-30d	15433.4	15461.2	15964.1	10962.5	28464.8	27646.5
	miR-27b-3p	15278.4	16233.6	16148.5	16612.3	24366.8	15206.2
	miR-7	13758.4	27621.5	19367.7	24877.7	12559.1	34848
	miR-127	13383.6	24790.4	43353.3	37272.4	11498	21115.8
	miR-103	12916.9	13720.6	13529.8	14755.5	16128.6	11651.1
	miR-21	40911.5	14354.2	17448.5	6134.58	7340.71	2298.62
	miR-30a-5p	34566.1	23889.3	29869	31862.1	29508.3	8249.38
	miR-101	22859.7	24432.2	33808.9	33957.6	22746.1	456.412
	miR-143-3p	18077.7	30531	37534	20589.6	15068.4	4433.41
	let-7g	15636.8	13232.5	9716.7	8597.38	19624.1	32841
	miR-99a	15175.3	22158.3	14420.3	9308.38	14487.9	47498.3
	let-7f	14957.9	14058.6	10260.9	9262.84	23278.8	38854.5
	let-7a	11791.7	13338.3	11408.1	10130.3	13557.9	28021.6
	miR-125b	8154.33	19038.1	19565.9	11210.7	9961.53	9330.11
	miR-148a-3p	7859.31	4662.05	4056.12	2559.01	6847.34	12564.2
	miR-124a	6952.26	9629.8	10126.5	11088.1	7531.99	903.136
	let-7c	6758.66	8752.99	12657.4	9361.99	3383.51	7977.87
	miR-129a-5p	6092.33	7250.76	17135.3	16588.8	5009.92	14299.7
	miR-151-3p	5441.7	5865.42	7262.9	6863.94	3386.49	18194.7
	miR-139-5p	4348.63	4333.7	4077.96	4609.75	4340.18	14553.1
