# Supplementary material for: Global MicroRNAs Expression Profile Analysis Reveals Possible Regulatory Mechanisms of Brain Injury Induced by Toxoplasma gondii Infection
Source: Front Neurosci. 2022 Mar 10;16:827570. doi: 10.3389/fnins.2022.827570 (PMC8961362; doi:10.3389/fnins.2022.827570)
Supplement: Supplementary Table 2 — TPM and read counts of the infection stage-specific known miRNAs in pigs. [file Table_2.xlsx]

## Sheet: Supplementary Table 2
	Supplementary Table 2 | TPM and read counts of the infection stage-specific known miRNAs in pigs.
	miRNAs	TPM		Readcount
		Infection group	uninfection group	Infection group	uninfection group
	BI-10 specific
	miR-1277	1.84734	0	10	0
	miR-202-5p	1.1084	0	6	0
	miR-7139-5p	1.1084	0	6	0
	miR-194b-5p	0.923668	0	5	0
	miR-208b	0.554201	0	3	0
	miR-218-3p	0.554201	0	3	0
	miR-342	0.554201	0	3	0
	miR-7142-5p	0.554201	0	3	0
	miR-190b	0.369467	0	2	0
	miR-22-5p	0.369467	0	2	0
	miR-7143-5p	0.369467	0	2	0
	miR-9785-5p	0.369467	0	2	0
	miR-155-3p	0.184734	0	1	0
	miR-7136-3p	0.184734	0	1	0
	miR-7138-3p	0.184734	0	1	0
	BC-10 specific
	miR-676-5p	0	1.46901	0	2
	BI-25 specific
	miR-7139-3p	0.899107	0	5	0
	miR-202-3p	0.539464	0	3	0
	miR-22-5p	0.359643	0	2	0
	miR-342	0.359643	0	2	0
	miR-676-5p	0.359643	0	2	0
	miR-224	0.179821	0	1	0
	miR-615	0.179821	0	1	0
	miR-7142-5p	0.179821	0	1	0
	miR-9785-5p	0.179821	0	1	0
	miR-9849-5p	0.179821	0	1	0
	BC-25 specific
	miR-181d-3p	0	0.141896	0	1
	miR-4338	0	0.141896	0	1
	miR-7143-5p	0	0.141896	0	1
	BI-50 specific
	miR-19a	9.63448	0	45	0
	miR-4332	4.71019	0	22	0
	miR-758	4.49609	0	21	0
	miR-18b	2.7833	0	13	0
	miR-22-3p	2.5692	0	12	0
	miR-7135-5p	2.3551	0	11	0
	miR-202-3p	1.7128	0	8	0
	miR-545-5p	1.7128	0	8	0
	miR-7136-3p	1.2846	0	6	0
	miR-1271	1.0705	0	5	0
	miR-499-3p	1.0705	0	5	0
	miR-218-3p	0.428199	0	2	0
	miR-7141-5p	0.428199	0	2	0
	miR-1277	0.2141	0	1	0
	miR-208b	0.2141	0	1	0
	miR-342	0.2141	0	1	0
	miR-7144-3p	0.2141	0	1	0
	BC-50 specific
	miR-7139-5p	0	1.82508	0	13
	miR-9818-3p	0	0.280782	0	2
	miR-196a	0	0.140391	0	1
	miR-22-5p	0	0.140391	0	1
