# Supplementary material for: Global MicroRNAs Expression Profile Analysis Reveals Possible Regulatory Mechanisms of Brain Injury Induced by Toxoplasma gondii Infection
Source: Front Neurosci. 2022 Mar 10;16:827570. doi: 10.3389/fnins.2022.827570 (PMC8961362; doi:10.3389/fnins.2022.827570)
Supplement: Supplementary Table 3 — Differentially expressed miRNAs between BI-10 and BC-10 samples. [file Table_3.xlsx]

## Sheet: Supplementary Table 3
	Supplementary Table 3 | Differentially expressed miRNAs between BI-10 and BC-10 samples.
	sRNA	Normalized read counts (TMP)		log2(Fold change)	p value	q value
		BI-10	BC-10
	Upregulated
	let-7g	18478.3	7275.29	1.3448	0	0
	miR-126-3p	9992.64	1290.97	2.9524	0	0
	miR-148a-3p	9287.52	2165.49	2.1006	0	0
	miR-21	48346	5191.22	3.2193	0	0
	miR-218-5p	8243.81	2664.6	1.6294	0	0
	miR-26a	48844.2	12388.2	1.9792	0	0
	miR-99a	17933	7876.95	1.1869	0	0
	let-7f	17676.1	7838.42	1.1732	1.5126e-303	1.4079e-302
	miR-30e-5p	8722.77	3309.78	1.3981	3.0807e-242	2.5488e-241
	miR-340	1973.47	272.862	2.8545	5.3382e-221	4.1842e-220
	miR-142-5p	837.85	42.8872	4.2881	1.581e-147	9.0556e-147
	miR-450c-5p	1063.36	108.15	3.2975	1.7066e-144	9.4133e-144
	miR-24-3p	6961.27	2950.52	1.2384	4.485e-140	2.3854e-139
	miR-450a	765.155	74.5865	3.3588	8.8486e-107	3.7651e-106
	miR-29a	2887.51	1108.85	1.3808	1.0041e-78	3.4776e-78
	miR-148b-3p	2547.39	934.817	1.4463	3.8356e-78	1.2982e-77
	miR-142-3p	861.427	187.709	2.1982	9.5866e-65	2.9136e-64
	miR-92a	1072.53	317.614	1.7557	3.9062e-52	1.0976e-51
	miR-450b-5p	575.231	108.15	2.4111	4.0125e-51	1.1066e-50
	miR-532-5p	2573.58	1144.28	1.1693	5.867e-45	1.5603e-44
	miR-363	1195	425.143	1.491	2.2398e-40	5.5594e-40
	miR-95	759.698	221.273	1.7796	1.7566e-38	4.1525e-38
	miR-20a	350.159	67.7494	2.3697	6.2098e-31	1.2844e-30
	miR-126-5p	247.775	34.1855	2.8576	2.3336e-29	4.6963e-29
	miR-374a-3p	172.897	20.5113	3.0754	5.1604e-23	9.1489e-23
	miR-499-5p	214.811	35.4286	2.6001	1.5875e-22	2.7814e-22
	miR-16	662.771	239.92	1.466	2.9706e-22	5.0273e-22
	miR-374a-5p	289.034	68.3709	2.0798	8.6315e-21	1.4283e-20
	miR-140-5p	238.17	53.4537	2.1556	1.6992e-18	2.692e-18
	miR-23a	1137.36	529.564	1.1028	1.3188e-17	2.0674e-17
	miR-32	130.982	16.1604	3.0188	2.0075e-17	3.1142e-17
	miR-92b-3p	1105.27	518.998	1.0906	1.3121e-16	2.0145e-16
	miR-1	500.353	190.196	1.3955	2.3481e-15	3.5323e-15
	miR-155-5p	117.229	18.6466	2.6523	2.3868e-13	3.3852e-13
	miR-455-5p	325.054	118.717	1.4532	1.8171e-11	2.4827e-11
	miR-374b-5p	126.18	26.1053	2.2731	2.1164e-11	2.8394e-11
	miR-361-3p	714.945	344.341	1.054	3.1296e-10	4.0529e-10
	miR-146a-5p	332.913	139.85	1.2513	2.4166e-08	3.0243e-08
	miR-199a-3p	237.296	91.99	1.3671	1.0862e-07	1.3259e-07
	miR-199b-3p	237.296	91.99	1.3671	1.0862e-07	1.3259e-07
	miR-20b	229.656	91.99	1.3199	6.1189e-07	7.2322e-07
	miR-424-5p	277.246	121.825	1.1864	2.4222e-06	2.8181e-06
	miR-192	78.8077	21.1328	1.8989	7.8987e-06	8.9115e-06
	miR-369	170.495	71.4787	1.2541	6.1923e-05	6.7807e-05
	miR-153	201.931	91.99	1.1343	0.00017	0.000179
	miR-335	258.908	125.554	1.0441	0.000194	0.000202
	miR-19a	26.1965	6.83709	1.9379	0.00856	0.00741
	miR-18a	31.6541	9.32331	1.7635	0.00874	0.00752
	miR-664-3p	67.0193	27.3484	1.2931	0.00879	0.00752
	let-7d-3p	117.884	56.5614	1.0595	0.00998	0.00844
	Downregulated
	miR-149	2062.54	4135.2	-1.0035	0	0
	miR-451	1893.57	4206.68	-1.1516	0	0
	miR-145-5p	1580.3	3261.92	-1.0455	3.7978e-283	3.3269e-282
	miR-320	884.349	2046.16	-1.2102	2.7643e-206	1.8712e-205
	miR-30a-3p	668.665	1573.15	-1.2343	3.4922e-162	2.167e-161
	miR-491	114.391	719.76	-2.6535	1.7557e-151	1.0458e-150
	miR-326	320.252	895.038	-1.4827	1.588e-111	7.1666e-111
	miR-4332	4.58438	356.772	-6.2821	5.055e-100	2.0912e-99
	miR-504	236.86	686.817	-1.5359	5.1828e-89	1.9791e-88
	miR-432-5p	495.55	1005.05	-1.0202	2.1837e-86	8.1302e-86
	miR-874	388.581	832.882	-1.0999	2.0377e-77	6.5971e-77
	miR-331-3p	146.264	402.767	-1.4614	1.7354e-50	4.699e-50
	miR-2320-5p	111.772	331.288	-1.5675	9.98e-45	2.6075e-44
	miR-184	61.9983	243.028	-1.9708	5.1589e-41	1.3022e-40
	miR-1285	48.4635	206.356	-2.0902	6.3439e-37	1.4314e-36
	novel-840	35.8018	101.935	-1.5095	2.1894e-14	3.2282e-14
	miR-671-3p	23.1402	71.4787	-1.6271	3.1843e-11	4.2341e-11
	miR-671-5p	52.8295	107.529	-1.0253	1.0629e-10	1.4008e-10
	miR-9858-5p	20.5206	60.9123	-1.5697	1.7414e-09	2.2357e-09
	miR-206	41.696	84.5314	-1.0196	1.133e-08	1.4421e-08
	miR-432-3p	13.3165	42.2657	-1.6663	2.4201e-07	2.9065e-07
	novel-695	0	18.0251	-5.1719	1.3334e-06	1.5636e-06
	novel-626	0	16.782	-6.2644	4.0973e-06	4.658e-06
	miR-383	11.1335	31.0777	-1.481	2.9414e-05	3.269e-05
	miR-4331	1.74643	15.5389	-3.1534	4.2235e-05	4.6591e-05
	novel-511	0	11.188	-5.6795	0.00014387	0.00015304
	miR-452	5.4576	19.8897	-1.8657	0.00018426	0.00019325
	novel-154	1.74643	11.8095	-2.7575	0.00065694	0.00064365
	miR-551a	3.27456	14.2957	-2.1262	0.00076036	0.0007353
	miR-6782-3p	1.96474	11.188	-2.5095	0.0013901	0.0013186
	miR-133b	12.225	24.8622	-1.0241	0.0019139	0.0017704
	novel-358	0	6.83709	-3.7734	0.0042952	0.0038768
	novel-496	6.33081	15.5389	-1.2954	0.0057384	0.0050567
	novel-499	0	6.21554	-3.6359	0.0069699	0.0061058
	novel-882	0	5.59399	-4.6795	0.0074113	0.0064545
	novel-910	0	6.21554	-3.2465	0.0089578	0.0076231
	novel-793	0	5.59399	-3.6795	0.010245	0.0086201
