# Supplementary material for: Global MicroRNAs Expression Profile Analysis Reveals Possible Regulatory Mechanisms of Brain Injury Induced by Toxoplasma gondii Infection
Source: Front Neurosci. 2022 Mar 10;16:827570. doi: 10.3389/fnins.2022.827570 (PMC8961362; doi:10.3389/fnins.2022.827570)
Supplement: Supplementary Table 4 — Differentially expressed miRNAs between BI-25 and BC-25 samples. [file Table_4.xlsx]

## Sheet: Supplementary Table 4
	Supplementary Table 4 | Differentially expressed miRNAs between BI-25 and BC-25 samples.
	sRNA	Normalized read counts (TMP)		log2 (Fold change)	p value	q value (adjusted P value)
		BI-25	BC-25
	Upregulated
	miR-145-5p	3658.19	1226.17	1.577	0	0
	miR-152	3086.36	1192.25	1.3722	0	0
	miR-181a	29997.8	12861.4	1.2218	0	0
	miR-451	2728.23	1171.89	1.2191	0	0
	miR-320	890.165	367.889	1.2748	1.6993e-127	1.7017e-126
	miR-34c	384.838	51.7172	2.8955	1.1359e-102	1.0706e-101
	miR-186	696.076	335.611	1.0525	7.2381e-86	5.9475e-85
	miR-425-5p	521.327	192.197	1.4396	3.412e-83	2.7335e-82
	miR-136	448.004	162.487	1.4632	1.0804e-72	8.4448e-72
	miR-142-3p	239.307	55.7518	2.1018	2.7245e-52	1.679e-51
	miR-150	390.125	194.214	1.0063	3.0193e-47	1.7918e-46
	miR-331-3p	312.351	128.559	1.2807	4.2731e-46	2.4453e-45
	miR-146a-5p	162.228	26.5922	2.6089	1.155e-41	6.3818e-41
	miR-326	277.985	118.289	1.2327	5.4102e-40	2.9386e-39
	miR-142-5p	235.967	111.137	1.0863	5.2087e-31	2.6081e-30
	miR-491	168.489	59.7865	1.4948	6.7704e-29	3.2873e-28
	miR-378b-3p	189.497	85.6451	1.1457	2.8205e-26	1.273e-25
	miR-1285	115.34	48.5995	1.2469	1.0728e-17	3.9517e-17
	miR-4334-3p	85.1486	36.8622	1.2078	3.7539e-13	1.1863e-12
	miR-497	76.3833	31.7272	1.2675	2.2515e-12	7.005e-12
	miR-210	79.5834	35.7619	1.154	5.4718e-12	1.67e-11
	miR-671-5p	52.0353	17.0557	1.6092	1.6756e-10	4.7943e-10
	miR-217	52.0353	19.6232	1.4069	1.4786e-09	4.0499e-09
	miR-582	46.8874	21.4571	1.1277	1.5972e-07	3.9988e-07
	miR-7857-3p	29.2177	7.51916	1.9582	2.2739e-07	5.5625e-07
	miR-4332	11.6871	0	3.9938	5.448e-05	0.00011411
	miR-432-3p	16.0002	5.86861	1.447	0.00069418	0.0013482
	miR-27b-5p	17.3915	7.88595	1.141	0.0013403	0.0024972
	miR-10a-5p	16.2784	7.88595	1.0456	0.0027481	0.0050037
	miR-452	9.1827	2.20073	2.0609	0.0030893	0.0055617
	miR-1306-3p	13.3566	5.86861	1.1865	0.0042907	0.0076815
	Downregulated
	let-7f	10877.5	30086.7	-1.4678	0	0
	miR-26a	19034.3	43949.9	-1.2073	0	0
	miR-27b-3p	12560.3	31493	-1.3262	0	0
	miR-30d	11962.7	36789.4	-1.6207	0	0
	miR-9	155103	318771	-1.0393	0	0
	miR-9-1	155103	318771	-1.0393	0	0
	let-7g	10238.3	25363.2	-1.3088	1.1014e-287	1.6808e-286
	miR-128	16356.6	36666.6	-1.1646	5.5103e-246	8.0264e-245
	miR-30a-5p	18483.7	38138.1	-1.045	9.7147e-139	1.0735e-137
	miR-218-5p	3539.37	9251.5	-1.3862	1.2454e-131	1.2874e-130
	miR-126-3p	4363.31	10711.9	-1.2957	1.1814e-116	1.1472e-115
	miR-148a-3p	3607.13	8849.87	-1.2948	2.5384e-96	2.2596e-95
	miR-95	285.916	1221.77	-2.0953	1.4564e-60	9.723e-60
	miR-148b-3p	1279.59	3446.16	-1.4293	7.1727e-56	4.507e-55
	miR-374a-3p	58.4353	478.842	-3.0346	1.847e-49	1.1168e-48
	miR-30c-5p	2673.69	6087.77	-1.1871	1.4421e-45	8.1079e-45
	miR-340	1271.66	3198.21	-1.3305	6.7424e-40	3.6011e-39
	let-7e	1842.94	4178.45	-1.181	5.0733e-31	2.5806e-30
	miR-664-3p	39.096	290.68	-2.8943	1.561e-28	7.4661e-28
	miR-450c-5p	390.682	1158.87	-1.5686	9.253e-27	4.236e-26
	miR-374b-5p	44.8004	250.333	-2.4823	4.2141e-19	1.621e-18
	miR-126-5p	95.5835	366.422	-1.9387	3.1291e-16	1.1019e-15
	miR-450b-5p	252.524	726.608	-1.5248	5.9361e-16	2.0677e-15
	miR-92a	735.45	1685.94	-1.1969	3.0755e-14	1.0057e-13
	miR-20a	218.019	594.564	-1.4474	2.2995e-11	6.8232e-11
	miR-30e-3p	353.395	863.237	-1.2885	1.3575e-10	3.9549e-10
	miR-374a-5p	151.236	430.976	-1.5108	8.543e-10	2.3601e-09
	miR-499-5p	93.7748	282.427	-1.5906	6.49e-08	1.6506e-07
	novel-840	1.39132	36.6788	-4.7204	1.1604e-07	2.9279e-07
	miR-374b-3p	2.78264	41.9973	-3.9158	1.9781e-07	4.8761e-07
	miR-1	468.178	1015.27	-1.1167	8.3658e-07	1.9712e-06
	miR-450a	312.212	710.286	-1.1859	1.4438e-06	3.3527e-06
	novel-590	0	25.8586	-5.6926	2.8932e-06	6.6225e-06
	miR-221-5p	263.237	596.948	-1.1812	1.2137e-05	2.6458e-05
	miR-32	43.8265	137.362	-1.6481	6.7744e-05	0.00014097
	miR-369	119.236	278.576	-1.2243	0.0011318	0.0021334
	miR-455-5p	154.854	342.397	-1.1448	0.0022249	0.0040741
