# Supplementary material for: Global MicroRNAs Expression Profile Analysis Reveals Possible Regulatory Mechanisms of Brain Injury Induced by Toxoplasma gondii Infection
Source: Front Neurosci. 2022 Mar 10;16:827570. doi: 10.3389/fnins.2022.827570 (PMC8961362; doi:10.3389/fnins.2022.827570)
Supplement: Supplementary Table 5 — Differentially expressed miRNAs between BI-50 and BC-50 samples. [file Table_5.xlsx]

## Sheet: Supplementary Table 5
	Supplementary Table 5 | Differentially expressed miRNAs between BI-50 and BC-50 samples.
	sRNA	Normalized read counts (TMP)		log2(Fold change)	p value	q value
		BI-50	BC-50
	Upregulated
	miR-101	26999.5	571.521	5.562	0	0
	miR-124a	8086.92	1130.91	2.8381	0	0
	miR-138	1991.89	447.935	2.1528	0	0
	miR-140-3p	7306.92	2273.78	1.6842	0	0
	miR-143-3p	29974.3	5551.54	2.4328	0	0
	miR-145-5p	5442.23	960.388	2.5025	0	0
	miR-152	3926.51	492.412	2.9953	0	0
	miR-181a	37403	13736.4	1.4452	0	0
	miR-185	3144.11	835.043	1.9127	0	0
	miR-21	13934.2	2878.35	2.2753	0	0
	miR-30a-5p	23853.1	10329.9	1.2073	0	0
	miR-30e-5p	3090.43	473.074	2.7077	0	0
	miR-320	2497.13	428.597	2.5426	0	0
	miR-542-3p	2169.03	56.9588	5.251	0	0
	miR-769-5p	2362.23	585.058	2.0135	0	0
	miR-30b-5p	1640.19	464.46	1.8202	2.8458e-287	2.0851e-286
	miR-378	1966.76	916.087	1.1023	8.2667e-223	5.402e-222
	miR-29b	775.043	80.1642	3.2732	1.8057e-207	1.0648e-206
	miR-874	878.143	224.671	1.9666	7.0985e-165	3.9914e-164
	miR-326	602.355	70.671	3.0914	1.1086e-156	5.9565e-156
	miR-490-3p	633.815	95.8102	2.7258	2.1088e-152	1.0848e-151
	miR-136	490.536	18.8105	4.7048	1.5952e-149	8.0354e-149
	miR-331-3p	460.786	57.3103	3.0072	2.1042e-118	9.7837e-118
	miR-181c	390.856	24.0844	4.0205	2.389e-115	1.0898e-114
	miR-29c	422.829	42.8949	3.3012	1.3366e-114	5.9846e-114
	miR-340	720.843	244.887	1.5576	1.2223e-111	5.3733e-111
	miR-491	467.967	82.6253	2.5017	1.3457e-106	5.81e-106
	miR-19b	337.169	4.57076	6.2049	8.4812e-101	3.5975e-100
	miR-425-5p	596.542	188.105	1.6651	3.9811e-98	1.6596e-97
	miR-186	753.671	332.787	1.1793	1.0143e-91	4.0872e-91
	miR-708-3p	597.91	215.002	1.4756	1.016e-88	4.0271e-88
	miR-708-5p	473.951	136.42	1.7967	1.7532e-83	6.7284e-83
	miR-378b-3p	326.397	60.4747	2.4322	1.9414e-73	7.2214e-73
	miR-137	197.993	19.8652	3.3171	8.6559e-55	2.8169e-54
	miR-142-3p	176.449	7.38354	4.5788	8.7379e-55	2.8169e-54
	miR-210	181.75	14.2397	3.674	7.2595e-53	2.3095e-52
	miR-335	164.31	19.8652	3.0481	9.6847e-44	2.8908e-43
	miR-671-5p	110.452	3.69177	4.903	3.2545e-35	9.3676e-35
	miR-148a-5p	138.15	24.436	2.4992	1.0492e-32	2.8826e-32
	miR-17-5p	219.707	85.9655	1.3537	2.2117e-31	6.0083e-31
	miR-143-5p	117.975	19.5136	2.5959	6.7177e-29	1.8047e-28
	miR-362	177.646	60.8263	1.5462	1.1385e-28	2.9921e-28
	miR-339-5p	200.899	83.8559	1.2605	3.5432e-27	9.2117e-27
	miR-9843-3p	85.831	20.2168	2.0859	1.9386e-18	4.464e-18
	miR-217	92.1571	25.315	1.8641	4.378e-18	9.986e-18
	miR-424-5p	70.6139	11.6027	2.6055	5.5366e-18	1.2395e-17
	miR-206	100.877	32.1711	1.6488	7.4665e-18	1.6562e-17
	miR-582	52.1483	1.23059	5.4052	1.8236e-17	3.9722e-17
	miR-324	92.8411	28.3036	1.7138	4.6168e-17	9.7918e-17
	miR-1285	61.3811	8.43833	2.8628	9.189e-17	1.9319e-16
	miR-489	140.202	68.7373	1.0283	1.6048e-16	3.3163e-16
	miR-4334-3p	55.7388	8.08674	2.7851	4.0571e-15	8.0404e-15
	miR-153	53.8581	7.55934	2.8328	8.3345e-15	1.6383e-14
	novel-840	45.9931	4.04337	3.5078	2.566e-14	4.8852e-14
	miR-345-5p	40.5218	1.23059	5.0413	6.1533e-14	1.1623e-13
	miR-130a	56.0808	12.1301	2.2089	4.3595e-13	8.1708e-13
	miR-28-5p	68.3912	26.8972	1.3464	8.8373e-11	1.5711e-10
	miR-142-5p	63.0909	22.8538	1.465	1.0109e-10	1.7842e-10
	miR-34c	53.6871	15.9977	1.7467	1.2203e-10	2.1379e-10
	miR-194a	37.6152	8.78993	2.0974	6.1605e-09	1.0639e-08
	miR-9858-5p	42.5735	15.6461	1.4442	1.3087e-07	2.1974e-07
	miR-144	21.2013	1.75799	3.5922	1.983e-07	3.3065e-07
	miR-452	22.9111	2.98858	2.9385	3.0263e-07	5.0117e-07
	miR-345-3p	22.0562	2.63698	3.0642	3.593e-07	5.9096e-07
	miR-130b	30.6051	8.26253	1.8891	5.0794e-07	8.2714e-07
	miR-133b	18.4656	0	4.3928	5.0973e-07	8.2714e-07
	miR-106a	47.1899	22.678	1.0572	1.2772e-06	2.0316e-06
	miR-190a	22.7401	4.74656	2.2603	3.2551e-06	5.0776e-06
	miR-32	20.3464	5.62556	1.8547	4.8158e-05	7.0998e-05
	miR-383	14.0202	2.28538	2.617	0.00011502	0.00016455
	novel-480	11.9685	1.23059	3.2818	0.00013246	0.00018839
	miR-542-5p	16.0719	3.69177	2.1222	0.00013501	0.0001909
	miR-7136-5p	13.6782	2.46118	2.4745	0.00018843	0.00026033
	novel-184	16.2429	5.09816	1.6718	0.00051172	0.00067241
	miR-9851-3p	11.4555	1.93378	2.5665	0.00053565	0.00069629
	miR-15a	22.2271	10.5479	1.0754	0.00081166	0.0010439
	miR-339-3p	8.5489	0	3.6037	0.00094988	0.0012151
	miR-17-3p	8.71988	0	3.3104	0.0010768	0.0013702
	miR-376a-5p	7.52303	0	4.4193	0.0013369	0.0016924
	miR-19a	7.69401	0	3.9437	0.0014114	0.0017774
	novel-496	6.66814	0	5.2453	0.0023348	0.0029099
	miR-31	15.217	6.32875	1.2657	0.0029122	0.0036109
	miR-216	11.1136	3.34017	1.7343	0.0035038	0.0043222
	miR-133a-5p	6.49716	0	3.6229	0.0039193	0.004786
	miR-18a	7.52303	1.23059	2.612	0.0047565	0.0057502
	miR-432-3p	11.9685	4.92236	1.2818	0.0079345	0.0094971
	Downregulated
	let-7a	9110.39	35088.9	-1.9454	0	0
	let-7e	1962.14	8876.95	-2.1776	0	0
	let-7f	8194.29	48653.8	-2.5699	0	0
	let-7g	7759.67	41123.7	-2.4059	0	0
	miR-126-3p	1770.99	7576.74	-2.097	0	0
	miR-128	18385.1	125373	-2.7696	0	0
	miR-139-5p	3256.62	18223.5	-2.4844	0	0
	miR-148a-3p	3239.18	15732.9	-2.2801	0	0
	miR-151-3p	5800.09	22783.5	-1.9738	0	0
	miR-26a	9561.43	35831.1	-1.9059	0	0
	miR-30d	12748.8	34619.1	-1.4412	0	0
	miR-7	15466.8	43636.9	-1.4964	0	0
	miR-99a	11515.9	59477.6	-2.3687	0	0
	miR-92a	536.016	3463.06	-2.6917	6.4809e-307	4.8968e-306
	miR-222	724.434	3749.26	-2.3717	2.0197e-264	1.3952e-263
	miR-125a	3676.37	10060.1	-1.4523	1.5481e-213	9.5975e-213
	miR-92b-3p	737.941	3044.48	-2.0446	1.164e-158	6.396e-158
	miR-95	144.476	1150.07	-2.9928	4.9806e-122	2.3612e-121
	miR-221-5p	160.206	993.965	-2.6333	3.3677e-86	1.3133e-85
	miR-30c-5p	2330.94	5650.69	-1.2775	4.4356e-79	1.6757e-78
	miR-30e-3p	364.867	1444.89	-1.9855	1.6494e-71	6.0425e-71
	miR-212	334.604	1342.57	-2.0045	5.4959e-68	1.9833e-67
	miR-504	495.494	1656.37	-1.7411	6.8429e-60	2.3173e-59
	miR-221-3p	1892.9	4390.04	-1.2136	2.5735e-51	8.0808e-51
	miR-361-3p	407.27	1376.15	-1.7566	3.603e-51	1.1168e-50
	miR-98	601.672	1804.22	-1.5843	8.171e-51	2.5008e-50
	miR-450c-5p	71.9817	445.649	-2.6302	1.4696e-39	4.3332e-39
	miR-374a-3p	19.3205	238.383	-3.6251	4.5583e-34	1.2966e-33
	miR-328	803.939	2022.56	-1.331	1.1047e-33	3.1057e-33
	let-7d-3p	59.1584	325.755	-2.4611	3.0497e-26	7.8443e-26
	miR-148b-3p	1052.88	2376.27	-1.1744	3.0802e-25	7.7576e-25
	miR-450a	56.0808	290.947	-2.3752	3.5372e-22	8.5524e-22
	miR-664-3p	38.2991	211.134	-2.4628	1.3762e-17	3.025e-17
	miR-532-5p	1059.89	2212.78	-1.0619	9.9399e-16	2.0196e-15
	miR-199a-3p	149.093	455.846	-1.6123	1.1524e-14	2.247e-14
	miR-199b-3p	149.093	455.67	-1.6118	1.2004e-14	2.3219e-14
	miR-155-5p	33.1697	162.965	-2.2966	2.3457e-12	4.3294e-12
	miR-1468	271.684	682.45	-1.3288	2.5016e-12	4.5821e-12
	miR-885-5p	72.4947	256.139	-1.821	1.115e-11	2.027e-11
	let-7d-5p	694.171	1400.06	-1.0121	1.4928e-08	2.5598e-08
	miR-493-5p	4.10347	49.5752	-3.5947	3.3602e-08	5.7214e-08
	miR-105-1	77.966	217.287	-1.4787	2.6203e-06	4.1138e-06
	miR-676-3p	45.4801	142.924	-1.6519	7.8224e-06	1.2124e-05
	miR-30c-3p	186.024	422.796	-1.1845	8.5199e-06	1.3038e-05
	miR-331-5p	10.4297	55.3766	-2.4086	1.8573e-05	2.8066e-05
	miR-450b-5p	61.0391	172.634	-1.4999	1.8745e-05	2.8151e-05
	novel-590	0	18.4589	-5.2062	8.0677e-05	0.00011751
	miR-374b-5p	24.4499	82.8011	-1.7598	0.00021697	0.00029807
	miR-455-3p	28.3823	88.9541	-1.6481	0.00043955	0.00058393
