# Supplementary material for: Global MicroRNAs Expression Profile Analysis Reveals Possible Regulatory Mechanisms of Brain Injury Induced by Toxoplasma gondii Infection
Source: Front Neurosci. 2022 Mar 10;16:827570. doi: 10.3389/fnins.2022.827570 (PMC8961362; doi:10.3389/fnins.2022.827570)
Supplement: Supplementary Table 7 — KEGG pathways significantly enriched by target genes of DEMs from the samples at 10, 25, and 50 DPI (P < 0.05). [file Table_7.xlsx]

## Sheet: Supplementary Table 7
	Supplementary Table 7 | KEGG pathways significantly enriched by target genes of DEMs from the samples at 10, 25 and 50 DPI (P<0.05).
	Infection vs Control	KEGG pathway	Database	ID	Input gene number	Background gene number	P value
	BI-10 vs BC-10
		NF-kappa B signaling pathway	KEGG PATHWAY	ssc04064	36	90	0.00142482
		Chagas disease (American trypanosomiasis)	KEGG PATHWAY	ssc05142	38	108	0.00624831
		Inflammatory bowel disease (IBD)	KEGG PATHWAY	ssc05321	25	62	0.00652396
		Biosynthesis of amino acids	KEGG PATHWAY	ssc01230	24	63	0.0128494
		Asthma	KEGG PATHWAY	ssc05310	12	24	0.0161497
		Acute myeloid leukemia	KEGG PATHWAY	ssc05221	21	54	0.0161629
		Malaria	KEGG PATHWAY	ssc05144	21	54	0.0161629
		Intestinal immune network for IgA production	KEGG PATHWAY	ssc04672	18	44	0.0171884
		Allograft rejection	KEGG PATHWAY	ssc05330	16	38	0.0196892
		TNF signaling pathway	KEGG PATHWAY	ssc04668	35	109	0.0237987
		Carbon metabolism	KEGG PATHWAY	ssc01200	32	99	0.0277241
		T cell receptor signaling pathway	KEGG PATHWAY	ssc04660	34	107	0.0285296
		Base excision repair	KEGG PATHWAY	ssc03410	13	32	0.0407652
		HIF-1 signaling pathway	KEGG PATHWAY	ssc04066	32	104	0.044646
		Pertussis	KEGG PATHWAY	ssc05133	24	73	0.0448269
		Fc gamma R-mediated phagocytosis	KEGG PATHWAY	ssc04666	26	81	0.0463768
	BI-25 vs BC-25
		Endometrial cancer	KEGG PATHWAY	ssc05213	16	49	0.00623095
		Chagas disease (American trypanosomiasis)	KEGG PATHWAY	ssc05142	27	108	0.010526
		Malaria	KEGG PATHWAY	ssc05144	16	54	0.0129495
		Toxoplasmosis	KEGG PATHWAY	ssc05145	27	115	0.0199054
		Antigen processing and presentation	KEGG PATHWAY	ssc04612	18	68	0.0212235
		VEGF signaling pathway	KEGG PATHWAY	ssc04370	16	58	0.0215991
		Intestinal immune network for IgA production	KEGG PATHWAY	ssc04672	13	44	0.0240544
		Acute myeloid leukemia	KEGG PATHWAY	ssc05221	15	54	0.0244393
		Bladder cancer	KEGG PATHWAY	ssc05219	11	35	0.0261886
		ECM-receptor interaction	KEGG PATHWAY	ssc04512	20	82	0.0304587
		Glioma	KEGG PATHWAY	ssc05214	16	61	0.0305328
		HTLV-I infection	KEGG PATHWAY	ssc05166	50	253	0.0305454
		Inflammatory bowel disease (IBD)	KEGG PATHWAY	ssc05321	16	62	0.034043
		Non-small cell lung cancer	KEGG PATHWAY	ssc05223	14	52	0.0352238
		Proteoglycans in cancer	KEGG PATHWAY	ssc05205	39	192	0.0376283
		Phosphatidylinositol signaling system	KEGG PATHWAY	ssc04070	19	79	0.0379985
		Thyroid hormone signaling pathway	KEGG PATHWAY	ssc04919	25	113	0.0411882
		Axon guidance	KEGG PATHWAY	ssc04360	26	119	0.0423461
		Asthma	KEGG PATHWAY	ssc05310	8	24	0.0424587
		Fc gamma R-mediated phagocytosis	KEGG PATHWAY	ssc04666	19	81	0.0455126
	BI-50 vs BC-50
		NF-kappa B signaling pathway	KEGG PATHWAY	ssc04064	39	90	0.00135422
		Peroxisome	KEGG PATHWAY	ssc04146	35	80	0.00204462
		Inflammatory bowel disease (IBD)	KEGG PATHWAY	ssc05321	28	62	0.00385887
		Intestinal immune network for IgA production	KEGG PATHWAY	ssc04672	22	44	0.00392676
		Chagas disease (American trypanosomiasis)	KEGG PATHWAY	ssc05142	41	108	0.00678058
		Carbon metabolism	KEGG PATHWAY	ssc01200	38	99	0.0077485
		Malaria	KEGG PATHWAY	ssc05144	24	54	0.00826255
		Hematopoietic cell lineage	KEGG PATHWAY	ssc04640	32	85	0.0167684
		Pertussis	KEGG PATHWAY	ssc05133	28	73	0.0202222
		ECM-receptor interaction	KEGG PATHWAY	ssc04512	30	82	0.0264758
		T cell receptor signaling pathway	KEGG PATHWAY	ssc04660	37	107	0.0281852
		Biosynthesis of amino acids	KEGG PATHWAY	ssc01230	24	63	0.0316018
		Staphylococcus aureus infection	KEGG PATHWAY	ssc05150	19	47	0.0345963
		Glyoxylate and dicarboxylate metabolism	KEGG PATHWAY	ssc00630	11	23	0.0442498
		Leishmaniasis	KEGG PATHWAY	ssc05140	23	63	0.0482043
