# Supplementary material for: Global MicroRNAs Expression Profile Analysis Reveals Possible Regulatory Mechanisms of Brain Injury Induced by Toxoplasma gondii Infection
Source: Front Neurosci. 2022 Mar 10;16:827570. doi: 10.3389/fnins.2022.827570 (PMC8961362; doi:10.3389/fnins.2022.827570)
Supplement: Supplementary Table 8 — Unfolded or misfolded protein response-related target genes regulated by the DEMs at 10, 25, and 50 DPI. [file Table_8.xlsx]

## Sheet: Supplementary Table 8
	Supplementary Table 8 | Unfolded or misfolded protein response-related target genes regulated by the DEMs at 10, 25 and 50 DPI.
	Target gene ID	Gene symbol	Differentially expressed miRNAs
			Upregulated	Downregulated
	BI-10 vs BC-10
	ENSSSCG00000015659	YOD1	let-7f, let-7g	no
	ENSSSCG00000002535	HSP90AA1	miR-455-5p	no
	ENSSSCG00000028289	LONP2	miR-455-5p	no
	ENSSSCG00000009668	CLU	miR-92a, miR-92b-3p	no
	ENSSSCG00000013746	CALR	no	miR-326
	ENSSSCG00000007952	TRAP1	no	miR-331-3p
	ENSSSCG00000007080	KIF16B	no	miR-4332
	ENSSSCG00000010158	TOMM20	no	miR-4331
	ENSSSCG00000013858	CALR3	no	novel_499
	ENSSSCG00000001759	DNAJA4	no	miR-671-5p
	ENSSSCG00000007237	PDRG1	no	miR-874
	ENSSSCG00000004048	TCP1	no	miR-874, miR-4331
	ENSSSCG00000015025	CRYAB	no	miR-383
	ENSSSCG00000022731	-	no	miR-874
	ENSSSCG00000023082	SSUH2	no	miR-671-5p
	ENSSSCG00000005297	DNAJB5	no	miR-504
	ENSSSCG00000007469	PTPN1	no	miR-149
	ENSSSCG00000007514	VAPB	no	novel_511, novel_626
	ENSSSCG00000025964	DYT1	no	novel_499, miR-149, miR-874, miR-383, miR-455-5p
	ENSSSCG00000027276	-	no	miR-383
	BI-25 vs BC-25
	ENSSSCG00000001759	DNAJA4	miR-671-5p	no
	ENSSSCG00000007514	VAPB	miR-210	no
	ENSSSCG00000013746	CALR	miR-326	no
	ENSSSCG00000007952	TRAP1	miR-331-3p	no
	ENSSSCG00000007080	KIF16B	miR-4332	no
	ENSSSCG00000015595	ATF3	miR-497	no
	ENSSSCG00000023082	SSUH2	miR-671-5p	no
	ENSSSCG00000012280	UXT	miR-181a	let-7e
	ENSSSCG00000001436	RNF5	no	let-7e
	ENSSSCG00000015659	YOD1	no	let-7g, let-7e, let-7f
	ENSSSCG00000028289	LONP2	no	miR-455-5p
	ENSSSCG00000002535	HSP90AA1	no	miR-455-5p
	ENSSSCG00000009668	CLU	no	miR-92a
	BI-50 vs BC-50
	ENSSSCG00000015595	ATF3	novel_184	no
	ENSSSCG00000006487	CCT3	novel_184	no
	ENSSSCG00000022731	-	novel_184, miR-874	no
	ENSSSCG00000002535	HSP90AA1	novel_480	no
	ENSSSCG00000004048	TCP1	miR-874	no
	ENSSSCG00000001505	KE2	miR-138	no
	ENSSSCG00000014832	DNAJB13	miR-143-5p	no
	ENSSSCG00000013526	LONP1	miR-143-5p	no
	ENSSSCG00000007237	PDRG1	miR-874	no
	ENSSSCG00000021004	DERL1	miR-185	no
	ENSSSCG00000002846	DNAJA2	miR-185	no
	ENSSSCG00000021004	DERL1	miR-185	no
	ENSSSCG00000007514	VAPB	miR-210, miR-31	no
	ENSSSCG00000012811	VBP1	miR-31	no
	ENSSSCG00000010121	UFD1L	miR-324	no
	ENSSSCG00000013746	CALR	miR-326	no
	ENSSSCG00000007952	TRAP1	miR-331-3p	no
	ENSSSCG00000002525	TRAF3_TV1	miR-339-3p	no
	ENSSSCG00000023082	SSUH2	miR-339-3p, miR-324, miR-671-5p	no
	ENSSSCG00000025964	DYT1	miR-339-3p, miR-874	no
	ENSSSCG00000015025	CRYAB	miR-383	no
	ENSSSCG00000027276	-	miR-383	no
	ENSSSCG00000001759	DNAJA4	miR-671-5p	no
	ENSSSCG00000005318	CREB3	miR-9851-3p	no
	ENSSSCG00000012280	UXT	miR-181a	let-7e
	ENSSSCG00000009668	CLU	no	miR-92a, miR-92b-3p
	ENSSSCG00000015659	YOD1	no	let-7a, let-7d-5p, let-7g, let-7e, let-7f
	ENSSSCG00000001436	RNF5	no	let-7e
	ENSSSCG00000005297	DNAJB5	no	miR-504
