# Supplementary material for: Global MicroRNAs Expression Profile Analysis Reveals Possible Regulatory Mechanisms of Brain Injury Induced by Toxoplasma gondii Infection
Source: Front Neurosci. 2022 Mar 10;16:827570. doi: 10.3389/fnins.2022.827570 (PMC8961362; doi:10.3389/fnins.2022.827570)
Supplement: Supplementary Table 9 — Oxidative stress-related target genes regulated by the DEMs at 10, 25, and 50 DPI. [file Table_9.xlsx]

## Sheet: Supplementary Table 9
	Supplementary Table 9 | Oxidative stress-related target genes regulated by the DEMs at 10, 25 and 50 DPI.
	Target gene ID	Gene symbol	Differentially expressed miRNAs
			Upregulated	Downregulated
	BI-10 vs BC-10
	ENSSSCG00000012437	ATP7A	miR-148b-3p, miR-148a-3p	no
	ENSSSCG00000010966	CCL19	miR-361-3p	no
	ENSSSCG00000023762	TRPM2	miR-361-3p	novel-626, miR-145-5p, miR-4331
	ENSSSCG00000029570	PXDN	no	novel-626, miR-331-3p, miR-4331
	ENSSSCG00000029438	SESN2	no	novel-626, miR-326, miR-4331, miR-6782-3p
	ENSSSCG00000005706	ABL1	no	novel-626
	ENSSSCG00000003634	ADPRHL2	no	miR-671-5p
	ENSSSCG00000011831	APOD	no	miR-4331
	ENSSSCG00000023155	CLN8	no	novel-499, miR-331-3p
	ENSSSCG00000015025	CRYAB	no	miR-383
	ENSSSCG00000004675	DUOX1	no	novel-695
	ENSSSCG00000017630	EPX	no	miR-4331
	ENSSSCG00000015721	ERCC3	no	miR-326
	ENSSSCG00000008877	ETFDH	no	miR-2320-5p
	ENSSSCG00000002444	FBLN5	no	miR-6782-3p
	ENSSSCG00000002279	GPX2	no	miR-149
	ENSSSCG00000001214	GPX5	no	miR-326
	ENSSSCG00000011404	HYAL1	no	miR-4331
	ENSSSCG00000011405	HYAL2	no	miR-145-5p
	ENSSSCG00000023264	IDH1	no	miR-4331
	ENSSSCG00000017637	MPO	no	novel-626
	ENSSSCG00000001882	NEIL1	no	miR-145-5p, miR-671-5p
	ENSSSCG00000023245	NONO	no	miR-326, miR-432-5p
	ENSSSCG00000005385	NOR-1	no	miR-326, miR-4331
	ENSSSCG00000012485	NOX1	no	novel-695, miR-4331
	ENSSSCG00000003385	PARK7	no	novel-499, miR-149, miR-671-5p
	ENSSSCG00000027198	PDK2	no	miR-326, miR-491
	ENSSSCG00000003928	PLK3	no	novel-499, miR-326, miR-432-5p
	ENSSSCG00000003914	PRDX1	no	novel-882
	ENSSSCG00000013736	PRDX2	no	miR-2320-5p
	ENSSSCG00000013030	PRDX5	no	novel-695, miR-671-5p
	ENSSSCG00000010281	PSAP	no	miR-671-5p
	ENSSSCG00000005533	PTGS1	no	miR-671-5p
	ENSSSCG00000007308	ROMO1	no	miR-1285
	ENSSSCG00000007334	SRC	no	miR-4331
	ENSSSCG00000007768	STX4	no	miR-331-3p, miR-383
	ENSSSCG00000005838	TRAF2	no	novel-511, novel-626
	ENSSSCG00000014834	UCP3	no	miR-6782-3p, miR-4331
	BI-25 vs BC-25
	ENSSSCG00000003914	PRDX1	miR-7857-3p	no
	ENSSSCG00000007308	ROMO1	miR-1285	no
	ENSSSCG00000011405	HYAL2	miR-145-5p	no
	ENSSSCG00000023762	TRPM2	miR-145-5p	no
	ENSSSCG00000001882	NEIL1	miR-145-5p, miR-671-5p	no
	ENSSSCG00000004675	DUOX1	miR-150	no
	ENSSSCG00000017950	TP53	miR-150	no
	ENSSSCG00000029438	SESN2	miR-326	no
	ENSSSCG00000015721	ERCC3	miR-326	no
	ENSSSCG00000001214	GPX5	miR-326	no
	ENSSSCG00000023245	NONO	miR-326	no
	ENSSSCG00000005385	NOR-1	miR-326	no
	ENSSSCG00000003928	PLK3	miR-326	no
	ENSSSCG00000027198	PDK2	miR-326, miR-491	no
	ENSSSCG00000029570	PXDN	miR-331-3p	no
	ENSSSCG00000023155	CLN8	miR-331-3p	no
	ENSSSCG00000007768	STX4	miR-331-3p	no
	ENSSSCG00000004678	DUOX2	miR-4334-3p	no
	ENSSSCG00000003634	ADPRHL2	miR-671-5p	no
	ENSSSCG00000003385	PARK7	miR-671-5p	no
	ENSSSCG00000013030	PRDX5	miR-671-5p	no
	ENSSSCG00000010281	PSAP	miR-671-5p	no
	ENSSSCG00000005533	PTGS1	miR-671-5p	no
	ENSSSCG00000012437	ATP7A	miR-152, miR-497	miR-148a-3p, miR-148b-3p
	BI-50 vs BC-50
	ENSSSCG00000029876	SOD2	novel-184	no
	ENSSSCG00000016372	STK25	novel-480	no
	ENSSSCG00000007308	ROMO1	miR-1285	no
	ENSSSCG00000017962	KDM6B	miR-138	no
	ENSSSCG00000011001	APTX	miR-143-5p	no
	ENSSSCG00000001488	GCLC	miR-143-5p	no
	ENSSSCG00000013526	LONP1	miR-143-5p	no
	ENSSSCG00000010682	PRDX3	miR-143-5p	no
	ENSSSCG00000011405	HYAL2	miR-145-5p, miR-185	no
	ENSSSCG00000001882	NEIL1	miR-145-5p, miR-671-5p	no
	ENSSSCG00000012485	NOX1	miR-185, miR-339-3p	no
	ENSSSCG00000012022	APP	miR-31	no
	ENSSSCG00000015721	ERCC3	miR-326	no
	ENSSSCG00000001214	GPX5	miR-326	no
	ENSSSCG00000023245	NONO	miR-326	no
	ENSSSCG00000005385	NOR-1	miR-326, miR-339-3p	no
	ENSSSCG00000027198	PDK2	miR-326, miR-491	no
	ENSSSCG00000003928	PLK3	miR-326, miR-9851-3p	no
	ENSSSCG00000029570	PXDN	miR-331-3p	no
	ENSSSCG00000023155	CLN8	miR-331-3p	no
	ENSSSCG00000016218	PTPRN	miR-339-3p	no
	ENSSSCG00000003634	ADPRHL2	miR-339-3p, miR-671-5p, miR-7136-5p, miR-9851-3p	no
	ENSSSCG00000015025	CRYAB	miR-383	no
	ENSSSCG00000004678	DUOX2	miR-4334-3p	no
	ENSSSCG00000015448	NME8	miR-490-3p	no
	ENSSSCG00000028840	EZH2	miR-542-3p	no
	ENSSSCG00000003385	PARK7	miR-671-5p	no
	ENSSSCG00000010281	PSAP	miR-671-5p	no
	ENSSSCG00000005533	PTGS1	miR-671-5p	no
	ENSSSCG00000003506	PINK1	miR-708-5p	no
	ENSSSCG00000004570	TPM1	miR-708-5p	no
	ENSSSCG00000005706	ABL1	miR-9851-3p	no
	ENSSSCG00000023762	TRPM2	miR-145-5p	miR-361-3p
	ENSSSCG00000012437	ATP7A	miR-15a, miR-152	miR-148a-3p, miR-148b-3p
	ENSSSCG00000029438	SESN2	miR-326	miR-328
	ENSSSCG00000007768	STX4	miR-331-3p, miR-383	miR-328
	ENSSSCG00000013030	PRDX5	miR-339-3p, miR-671-5p	miR-328
	ENSSSCG00000010966	CCL19	no	miR-361-3p
	ENSSSCG00000004154	TNFAIP3	no	miR-328
	ENSSSCG00000008395	VRK2	no	miR-30c-3p
	ENSSSCG00000003914	PRDX1	no	miR-125a, miR-328
	ENSSSCG00000007334	SRC	no	miR-125a, miR-212, miR-328
