# Supplementary material for: Global MicroRNAs Expression Profile Analysis Reveals Possible Regulatory Mechanisms of Brain Injury Induced by Toxoplasma gondii Infection
Source: Front Neurosci. 2022 Mar 10;16:827570. doi: 10.3389/fnins.2022.827570 (PMC8961362; doi:10.3389/fnins.2022.827570)
Supplement: Supplementary Table 10 — Autophagy-related target genes regulated by the DEMs at 10, 25, and 50 DPI. [file Table_10.xlsx]

## Sheet: Supplementary Table 10
	Supplementary Table 10 | Autophagy-related target genes regulated by the DEMs at 10, 25 and 50 DPI.
	Target gene ID	Gene symbol	Differentially expressed miRNAs
			Upregulated	Downregulated
	BI-10 vs BC-10
	ENSSSCG00000027072	ATPIF1	miR-148a-3p	no
	ENSSSCG00000003693	MYOM1	miR-532-5p	no
	ENSSSCG00000009648	NEFM	miR-24-3p	no
	ENSSSCG00000011853	KIAA0226	miR-24-3p	miR-491
	ENSSSCG00000014043	RAB24	miR-361-3p	miR-326
	ENSSSCG00000007762	KAT8	miR-24-3p	miR-326, miR-432-5p, miR-874
	ENSSSCG00000014819	ATG16L2	no	miR-331-3p
	ENSSSCG00000023890	ATG2A	no	miR-432-5p
	ENSSSCG00000000359	BLOC1S1	no	miR-383
	ENSSSCG00000003707	NPC1	no	miR-432-3p, miR-874
	ENSSSCG00000017368	PPY	no	miR-320
	ENSSSCG00000009097	ANXA5	no	miR-4331
	ENSSSCG00000002034	ACIN1	no	miR-326, miR-6782-3p, miR-1285
	ENSSSCG00000012290	WDR45	no	novel-499, miR-383, miR-326
	ENSSSCG00000017936	GABARAP	no	miR-9858-5p
	ENSSSCG00000006590	S100A8	no	miR-491
	ENSSSCG00000028711	CASP1	no	miR-206
	ENSSSCG00000005512	C5	no	novel-358
	ENSSSCG00000027757	FIS1	no	novel-499
	ENSSSCG00000009742	ULK1	no	novel-499, novel-695, novel-626, miR-671-5p
	ENSSSCG00000024219	TIGAR	no	novel-793
	ENSSSCG00000013005	VPS51	no	novel-499
	ENSSSCG00000010138	ZDHHC8	no	miR-149, miR-874, miR-2320-5p
	ENSSSCG00000013262	AMBRA1	no	novel-626, novel-695, miR-145-5p, miR-331-3p, miR-671-5p
	ENSSSCG00000002467	ASB2	no	miR-383, miR-9858-5p
	ENSSSCG00000000645	GABARAPL1	no	miR-133b
	ENSSSCG00000005759	MRPS2	no	novel-511, novel-695, miR-671-5p, miR-874
	ENSSSCG00000006588	S100A9	no	miR-874
	ENSSSCG00000003413	FRAP1	no	novel-511, miR-4331
	ENSSSCG00000001898	ULK3	no	miR-326, miR-331-3p, miR-671-5p
	ENSSSCG00000009127	ALPK1	no	miR-326
	ENSSSCG00000017204	ITGB4	no	miR-320, miR-331-3p
	ENSSSCG00000027049	SNAPIN	no	miR-671-5p
	ENSSSCG00000007758	PYCARD	no	miR-671-5p
	ENSSSCG00000023556	SUPT5H	no	miR-491
	ENSSSCG00000012056	CHAF1B	no	miR-133b, miR-149
	ENSSSCG00000027343	GABARAP	no	miR-9858-5p
	ENSSSCG00000011575	ATG7	no	miR-133b
	ENSSSCG00000007116	CD93	no	miR-326
	ENSSSCG00000013931	GMIP	no	miR-6782-3p
	ENSSSCG00000000746	WASH1	no	miR-9858-5p
	ENSSSCG00000016140	FZD5	no	novel-358
	ENSSSCG00000013532	CAPS	no	miR-671-5p
	ENSSSCG00000013647	CDC37	no	miR-432-5p, miR-671-5p, miR-6782-3p
	ENSSSCG00000011538	LMCD1	no	novel-882, miR-432-3p
	ENSSSCG00000017414	KAT2A	no	miR-491
	ENSSSCG00000013643	CDKN2D	no	novel-695
	BI-25 vs BC-25
	ENSSSCG00000012290	WDR45	miR-136, miR-326	no
	ENSSSCG00000014819	ATG16L2	miR-331-3p	no
	ENSSSCG00000013262	AMBRA1	miR-145-5p, miR-331-3p, miR-4334-3p, miR-671-5p	no
	ENSSSCG00000017950	TP53	miR-150	no
	ENSSSCG00000001898	ULK3	miR-150, miR-331-3p, miR-326, miR-671-5p	no
	ENSSSCG00000000645	GABARAPL1	miR-210	no
	ENSSSCG00000017368	PPY	miR-320	no
	ENSSSCG00000017204	ITGB4	miR-320, miR-331-3p	no
	ENSSSCG00000007762	KAT8	miR-326	no
	ENSSSCG00000007116	CD93	miR-326	no
	ENSSSCG00000014043	RAB24	miR-326	no
	ENSSSCG00000002034	ACIN1	miR-326, miR-1285	no
	ENSSSCG00000009127	ALPK1	miR-326, miR-497	no
	ENSSSCG00000003707	NPC1	miR-432-3p	no
	ENSSSCG00000011538	LMCD1	miR-432-3p, miR-1306-3p	no
	ENSSSCG00000007281	MAP1LC3A	miR-4334-3p	no
	ENSSSCG00000005759	MRPS2	miR-671-5p, miR-4334-3p	no
	ENSSSCG00000011853	KIAA0226	miR-491	no
	ENSSSCG00000023556	SUPT5H	miR-491	no
	ENSSSCG00000017414	KAT2A	miR-491	no
	ENSSSCG00000006590	S100A8	miR-491	no
	ENSSSCG00000027049	SNAPIN	miR-671-5p	no
	ENSSSCG00000007758	PYCARD	miR-671-5p	no
	ENSSSCG00000013532	CAPS	miR-671-5p	no
	ENSSSCG00000013647	CDC37	miR-671-5p	no
	ENSSSCG00000009742	ULK1	miR-671-5p, miR-4334-3p	no
	ENSSSCG00000027072	ATPIF1	miR-4334-3p	miR-128, miR-148a-3p
	ENSSSCG00000001436	RNF5	no	let-7e
	ENSSSCG00000024081	NRBF2	no	miR-27b-3p
	BI-50 vs BC-50
	ENSSSCG00000013262	AMBRA1	novel-184, miR-145-5p, miR-331-3p, miR-339-3p, miR-339-5p, miR-671-5p, miR-4334-3p	no
	ENSSSCG00000017204	ITGB4	novel-480, miR-320, miR-331-3p	no
	ENSSSCG00000011575	ATG7	miR-133b, miR-143-5p	no
	ENSSSCG00000000359	BLOC1S1	miR-383	no
	ENSSSCG00000002467	ASB2	miR-383, miR-9858-5p	no
	ENSSSCG00000012569	ATG4A	miR-138	no
	ENSSSCG00000007116	CD93	miR-138, miR-326	no
	ENSSSCG00000007762	KAT8	miR-143-5p, miR-326, miR-874	no
	ENSSSCG00000009127	ALPK1	miR-15a, miR-326	no
	ENSSSCG00000006588	S100A9	miR-17-3p, miR-874	no
	ENSSSCG00000029620	TBC1D25	miR-185	no
	ENSSSCG00000003707	NPC1	miR-185, miR-432-3p, miR-874	no
	ENSSSCG00000028711	CASP1	miR-206	no
	ENSSSCG00000014016	SQSTM1	miR-31	no
	ENSSSCG00000017368	PPY	miR-320	no
	ENSSSCG00000007281	MAP1LC3A	miR-324, miR-339-5p, miR-4334-3p	no
	ENSSSCG00000003506	PINK1	miR-708-5p	no
	ENSSSCG00000002034	ACIN1	miR-326, miR-1285	no
	ENSSSCG00000001898	ULK3	miR-331-3p, miR-326, miR-339-3p, miR-671-5p	no
	ENSSSCG00000011853	KIAA0226	miR-491	no
	ENSSSCG00000023556	SUPT5H	miR-491	no
	ENSSSCG00000017414	KAT2A	miR-491	no
	ENSSSCG00000006590	S100A8	miR-491	no
	ENSSSCG00000027049	SNAPIN	miR-671-5p	no
	ENSSSCG00000007758	PYCARD	miR-671-5p	no
	ENSSSCG00000000746	WASH1	miR-9858-5p	no
	ENSSSCG00000017936	GABARAP	miR-9858-5p	no
	ENSSSCG00000027343	GABARAP	miR-9858-5p	no
	ENSSSCG00000014819	ATG16L2	miR-331-3p	miR-328
	ENSSSCG00000003000	ITPKC	novel-184, miR-17-3p	miR-328
	ENSSSCG00000000645	GABARAPL1	miR-133b, miR-210 miR-708-5p	miR-212
	ENSSSCG00000012056	CHAF1B	miR-133b, miR-9851-3p	miR-455-3p
	ENSSSCG00000013532	CAPS	miR-671-5p	miR-139-5p
	ENSSSCG00000012290	WDR45	miR-136, miR-326, miR-383	miR-125a, miR-328
	ENSSSCG00000014043	RAB24	miR-326	miR-361-3p, miR-455-3p
	ENSSSCG00000010138	ZDHHC8	miR-874	miR-328
	ENSSSCG00000009742	ULK1	miR-339-3p, miR-339-5p, miR-671-5p, miR-4334-3p	miR-328
	ENSSSCG00000013647	CDC37	miR-339-3p, miR-671-5p	miR-125a
	ENSSSCG00000027072	ATPIF1	miR-339-5p, miR-4334-3p	miR-128, miR-148a-3p
	ENSSSCG00000005759	MRPS2	miR-339-5p, miR-671-5p, miR-874, miR-4334-3p	miR-328
	ENSSSCG00000011538	LMCD1	miR-432-3p	miR-30c-3p
	ENSSSCG00000001436	RNF5	no	let-7e
	ENSSSCG00000013931	GMIP	no	miR-125a
	ENSSSCG00000003693	MYOM1	no	miR-532-5p
