# Supplementary material for: Global MicroRNAs Expression Profile Analysis Reveals Possible Regulatory Mechanisms of Brain Injury Induced by Toxoplasma gondii Infection
Source: Front Neurosci. 2022 Mar 10;16:827570. doi: 10.3389/fnins.2022.827570 (PMC8961362; doi:10.3389/fnins.2022.827570)
Supplement: Supplementary Table 11 — Neuron apoptotic process-related target genes regulated by the DEMs at 10, 25, and 50 DPI. [file Table_11.xlsx]

## Sheet: Supplementary Table 11
	Supplementary Table 11 | Neuron apoptotic process-related target genes regulated by the DEMs at 10, 25 and 50 DPI.
	Target gene ID	Gene symbol	Differentially expressed miRNAs
			Upregulated	Downregulated
	BI-10 vs BC-10
	ENSSSCG00000004336	EPHA7	miR-424-5p	no
	ENSSSCG00000012437	ATP7A	miR-16, miR-148a-3p, miR-148b-3p	no
	ENSSSCG00000003385	PARK7	miR-24-3p	novel-499, miR-149, miR-671-5p
	ENSSSCG00000012915	CLCF1	miR-92a, miR-92b-3p	novel-499, novel-626, miR-326, miR-4331
	ENSSSCG00000002385	TGFB3	no	miR-326
	ENSSSCG00000003112	BBC3	no	novel-499, miR-149, miR-331-3p
	ENSSSCG00000004744	TYRO3	no	novel-626, miR-2320-5p
	ENSSSCG00000005385	NOR-1	no	miR-326, miR-4331
	ENSSSCG00000006464	NTRK1	no	miR-331-3p
	ENSSSCG00000010184	AGT	no	miR-874, miR-2320-5p, miR-6782-3p
	ENSSSCG00000010448	FAS	no	miR-4331
	ENSSSCG00000010772	ADAM8	no	miR-9858-5p
	ENSSSCG00000010974	CNTFR	no	novel-626, miR-432-3p
	ENSSSCG00000011125	GATA3	no	miR-671-5p
	ENSSSCG00000012796	MECP2	no	miR-432-3p
	ENSSSCG00000013262	AMBRA1	no	novel-626, novel-695, miR-145-5p, miR-331-3p, miR-671-5p
	ENSSSCG00000014053	SNCB	no	novel-626, miR-149, miR-326
	ENSSSCG00000015066	ZPR1	no	miR-874
	ENSSSCG00000015106	HYOU1	no	novel-358
	ENSSSCG00000017700	CCL3L1	no	novel-695, miR-4331
	ENSSSCG00000023245	NONO	no	miR-326, miR-432-5p
	ENSSSCG00000025020	PCSK9	no	miR-331-3p, miR-4331
	ENSSSCG00000025028	XIAP	no	miR-326, miR-874
	ENSSSCG00000025592	TP63	no	miR-2320-5p
	ENSSSCG00000027572	CNTF	no	miR-6782-3p
	ENSSSCG00000029803	KDM2B	no	miR-9858-5p
	ENSSSCG00000030839	C-JUN	no	novel-511, miR-149
	BI-25 vs BC-25
	ENSSSCG00000002385	TGFB3	miR-326	no
	ENSSSCG00000003112	BBC3	miR-331-3p	no
	ENSSSCG00000003385	PARK7	miR-671-5p	no
	ENSSSCG00000005385	NOR-1	miR-326	no
	ENSSSCG00000006464	NTRK1	miR-331-3p	no
	ENSSSCG00000010974	CNTFR	miR-432-3p	no
	ENSSSCG00000011125	GATA3	miR-671-5p	no
	ENSSSCG00000012796	MECP2	miR-432-3p	no
	ENSSSCG00000013240	RAPSN	miR-497	no
	ENSSSCG00000013262	AMBRA1	miR-145-5p, miR-331-3p, miR-671-5p, miR-4334-3p	no
	ENSSSCG00000014053	SNCB	miR-326	no
	ENSSSCG00000017700	CCL3L1	miR-1306-3p	no
	ENSSSCG00000017950	TP53	miR-150	no
	ENSSSCG00000023245	NONO	miR-326	no
	ENSSSCG00000025020	PCSK9	miR-331-3p, miR-4334-3p	no
	ENSSSCG00000025028	XIAP	miR-326	no
	ENSSSCG00000012437	ATP7A	miR-152, miR-497	miR-148a-3p, miR-148b-3p
	ENSSSCG00000012915	CLCF1	miR-326	miR-92a
	ENSSSCG00000010772	ADAM8	no	miR-128
	BI-50 vs BC-50
	ENSSSCG00000003112	BBC3	miR-331-3p, miR-345-5p	no
	ENSSSCG00000003385	PARK7	miR-671-5p	no
	ENSSSCG00000003506	PINK1	miR-708-5p	no
	ENSSSCG00000004336	EPHA7	miR-424-5p	no
	ENSSSCG00000005385	NOR-1	miR-326, miR-339-3p	no
	ENSSSCG00000005656	SET	miR-769-5p	no
	ENSSSCG00000006464	NTRK1	miR-331-3p	no
	ENSSSCG00000010974	CNTFR	miR-339-3p, miR-432-3p	no
	ENSSSCG00000011125	GATA3	miR-671-5p	no
	ENSSSCG00000012022	APP	miR-31	no
	ENSSSCG00000012796	MECP2	miR-432-3p	no
	ENSSSCG00000013037	VEGFB	miR-708-5p	no
	ENSSSCG00000013262	AMBRA1	novel-184, miR-145-5p, miR-331-3p, miR-339-3p, miR-339-5p, miR-4334-3p, miR-671-5p	no
	ENSSSCG00000014053	SNCB	novel-184, miR-326	no
	ENSSSCG00000015066	ZPR1	miR-874	no
	ENSSSCG00000015106	HYOU1	miR-345-5p	no
	ENSSSCG00000017700	CCL3L1	miR-9851-3p	no
	ENSSSCG00000023245	NONO	miR-326	no
	ENSSSCG00000025028	XIAP	miR-326, miR-874	no
	ENSSSCG00000029803	KDM2B	miR-9858-5p	no
	ENSSSCG00000002385	TGFB3	miR-326	miR-328
	ENSSSCG00000010184	AGT	novel-184, miR-124a, miR-874	miR-328
	ENSSSCG00000010772	ADAM8	novel-184, miR-9858-5p	miR-128
	ENSSSCG00000012437	ATP7A	miR-152, miR-15a	miR-148a-3p, miR-148b-3p
	ENSSSCG00000012915	CLCF1	miR-326	miR-92a, miR-92b-3p
	ENSSSCG00000025020	PCSK9	miR-331-3p, miR-339-5p, miR-4334-3p	miR-328
