# Supplementary material for: Global MicroRNAs Expression Profile Analysis Reveals Possible Regulatory Mechanisms of Brain Injury Induced by Toxoplasma gondii Infection
Source: Front Neurosci. 2022 Mar 10;16:827570. doi: 10.3389/fnins.2022.827570 (PMC8961362; doi:10.3389/fnins.2022.827570)
Supplement: Supplementary Table 12 — Target genes from Apoptosis pathway regulated by the DEMs obtained at 10, 25, and 50 DPI. [file Table_12.xlsx]

## Sheet: Supplementary Table 12
	Supplementary Table 12 | Target genes from Apoptosis pathway regulated by the DEMs obtained at 10, 25 and 50 DPI.
	Target gene ID	Gene symbol	Differentially expressed miRNAs
			Upregulated	Downregulated
	BI-10 vs BC-10
	ENSSSCG00000008267	HTRA2	miR-18a	no
	ENSSSCG00000010271	PRF1	miR-361-3p	miR-4331
	ENSSSCG00000012970	CTSW	miR-146a-5p	miR-432-5p， miR-2320-5p
	ENSSSCG00000021436	DFFB	miR-16， miR-424-5p	miR-383
	ENSSSCG00000000708	TNFRSF1A	no	novel-499， novel-511， novel-695， miR-149
	ENSSSCG00000001009	RIPK1	no	miR-149， miR-2320-5p， miR-4331
	ENSSSCG00000001404	TNFA	no	miR-331-3p， miR-671-5p
	ENSSSCG00000001770	CTSH	no	novel-511， miR-671-3p， miR-874
	ENSSSCG00000002989	AKT2	no	novel-626， miR-671-5p， miR-2320-5p
	ENSSSCG00000003112	BBC3	no	novel-499， miR-149， miR-331-3p
	ENSSSCG00000003395	PIK3CD	no	novel-499， novel-626， novel-695， miR-149
	ENSSSCG00000005838	TRAF2	no	novel-511， novel-626
	ENSSSCG00000006464	NTRK1	no	miR-331-3p
	ENSSSCG00000007030	IKBKB	no	novel-511
	ENSSSCG00000009585	GADD45G	no	novel-511
	ENSSSCG00000009799	DIABLO	no	miR-320， miR-432-3p
	ENSSSCG00000010081	MAPK1	no	novel-499， miR-320
	ENSSSCG00000010448	FAS	no	miR-4331
	ENSSSCG00000012825	IKBKG	no	miR-149， miR-874
	ENSSSCG00000012981	RELA	no	novel-695
	ENSSSCG00000012999	CAPN1	no	miR-331-3p， miR-383， miR-671-5p
	ENSSSCG00000013033	BAD	no	miR-432-3p
	ENSSSCG00000016958	PIK3R1	no	miR-4332
	ENSSSCG00000017330	MAP3K14	no	novel-626， miR-326， miR-671-5p
	ENSSSCG00000017991	PIK3R5	no	miR-432-3p， miR-2320-5p
	ENSSSCG00000021340	CTSF	no	miR-320， miR-331-3p
	ENSSSCG00000022689	GADD45B	no	novel-499
	ENSSSCG00000025028	XIAP	no	miR-326， miR-874
	ENSSSCG00000027127	MAP2K2	no	miR-326， miR-874， miR-671-5p， miR-4331
	ENSSSCG00000027368	CTSF	no	miR-320， miR-331-3p
	ENSSSCG00000030839	C-JUN	no	novel-511， miR-149
	ENSSSCG00000030888	FADD	no	novel-626， miR-149， miR-331-3p
	BI-25 vs BC-25
	ENSSSCG00000000708	TNFRSF1A	miR-497， miR-4334-3p， miR-7857-3p	no
	ENSSSCG00000001404	TNFA	miR-331-3p， miR-671-5p	no
	ENSSSCG00000002989	AKT2	miR-671-5p	no
	ENSSSCG00000003112	BBC3	miR-331-3p	no
	ENSSSCG00000003395	PIK3CD	miR-150	no
	ENSSSCG00000006464	NTRK1	miR-331-3p	no
	ENSSSCG00000006753	NRAS	miR-152	no
	ENSSSCG00000008267	HTRA2	miR-27b-5p	no
	ENSSSCG00000009585	GADD45G	miR-4334-3p	no
	ENSSSCG00000009799	DIABLO	miR-320， miR-432-3p	no
	ENSSSCG00000010081	MAPK1	miR-320	no
	ENSSSCG00000012970	CTSW	miR-146a-5p	no
	ENSSSCG00000012999	CAPN1	miR-331-3p， miR-671-5p	no
	ENSSSCG00000013033	BAD	miR-432-3p	no
	ENSSSCG00000016958	PIK3R1	miR-4332	no
	ENSSSCG00000017330	MAP3K14	miR-326， miR-671-5p	no
	ENSSSCG00000017950	TP53	miR-150	no
	ENSSSCG00000017991	PIK3R5	miR-432-3p	no
	ENSSSCG00000021340	CTSF	miR-320， miR-331-3p	no
	ENSSSCG00000021436	DFFB	miR-497	no
	ENSSSCG00000025028	XIAP	miR-326	no
	ENSSSCG00000027127	MAP2K2	miR-326， miR-671-5p	no
	ENSSSCG00000027368	CTSF	miR-320， miR-331-3p	no
	ENSSSCG00000030888	FADD	miR-331-3p	no
	ENSSSCG00000000190	TUBA1B		miR-27b-3p
	BI-50 vs BC-50
	ENSSSCG00000000708	TNFRSF1A	miR-339-5p， miR-4334-3p	no
	ENSSSCG00000001009	RIPK1	miR-339-3p， miR-9851-3p	no
	ENSSSCG00000001404	TNFA	miR-331-3p， miR-671-5p	no
	ENSSSCG00000001770	CTSH	novel-480， miR-124a， miR-874	no
	ENSSSCG00000002989	AKT2	miR-671-5p	no
	ENSSSCG00000003112	BBC3	miR-331-3p， miR-345-5p	no
	ENSSSCG00000003395	PIK3CD	miR-345-3p	no
	ENSSSCG00000006464	NTRK1	miR-331-3p	no
	ENSSSCG00000006753	NRAS	miR-152	no
	ENSSSCG00000008267	HTRA2	miR-18a	no
	ENSSSCG00000009585	GADD45G	novel-480， miR-339-5p， miR-4334-3p	no
	ENSSSCG00000009799	DIABLO	miR-143-5p， miR-320， miR-432-3p	no
	ENSSSCG00000010081	MAPK1	miR-320	no
	ENSSSCG00000012825	IKBKG	novel-184， miR-874， miR-7136-5p， miR-9851-3p	no
	ENSSSCG00000012970	CTSW	miR-185	no
	ENSSSCG00000012981	RELA	novel-184	no
	ENSSSCG00000012999	CAPN1	miR-331-3p， miR-383， miR-671-5p	no
	ENSSSCG00000013033	BAD	miR-432-3p	no
	ENSSSCG00000017330	MAP3K14	novel-480， miR-326， miR-345-3p， miR-671-5p	no
	ENSSSCG00000017643	SEPTIN4	miR-138	no
	ENSSSCG00000021340	CTSF	miR-320， miR-331-3p	no
	ENSSSCG00000021436	DFFB	miR-15a， miR-383， miR-424-5p	no
	ENSSSCG00000022689	GADD45B	miR-143-5p	no
	ENSSSCG00000025028	XIAP	miR-326， miR-874	no
	ENSSSCG00000027127	MAP2K2	miR-326， miR-671-5p， miR-874	no
	ENSSSCG00000027368	CTSF	miR-320， miR-331-3p	no
	ENSSSCG00000030888	FADD	novel-184， miR-331-3p	no
	ENSSSCG00000017991	PIK3R5	miR-339-5p， miR-432-3p	miR-125a
	ENSSSCG00000007585	BETA-ACTIN	no	miR-328
	ENSSSCG00000010271	PRF1	no	miR-361-3p
