# Supplementary material for: Global MicroRNAs Expression Profile Analysis Reveals Possible Regulatory Mechanisms of Brain Injury Induced by Toxoplasma gondii Infection
Source: Front Neurosci. 2022 Mar 10;16:827570. doi: 10.3389/fnins.2022.827570 (PMC8961362; doi:10.3389/fnins.2022.827570)
Supplement: Supplementary Table 13 — Target genes from Glioma pathway regulated by the DEMs obtained at 25 DPI. [file Table_13.xlsx]

## Sheet: Supplementary Table 13
	Supplementary Table 13 | Target genes from Glioma pathway regulated by the DEMs obtained at 25 DPI.
	Target gene ID	Gene symbol	Differentially expressed miRNAs
			Upregulated	Downregulated
	ENSSSCG00000000857	IGF1	miR-4334-3p	no
	ENSSSCG00000002989	AKT2	miR-671-5p	no
	ENSSSCG00000003256	PRKCG	miR-671-5p	no
	ENSSSCG00000003395	PIK3CD	miR-150	no
	ENSSSCG00000006539	SHC1	miR-150, miR-331-3p	no
	ENSSSCG00000006753	NRAS	miR-152	no
	ENSSSCG00000007268	E2F1	miR-331-3p	no
	ENSSSCG00000010081	MAPK1	miR-320	no
	ENSSSCG00000012275	ARAF	miR-491	no
	ENSSSCG00000016958	PIK3R1	miR-4332	no
	ENSSSCG00000017950	TP53	miR-150	no
	ENSSSCG00000017991	PIK3R5	miR-432-3p	no
	ENSSSCG00000022111	CDKN1A	miR-326, miR-671-5p	no
	ENSSSCG00000022545	CALM1	miR-671-5p	no
	ENSSSCG00000027127	MAP2K2	miR-326, miR-671-5p	no
