# Supplementary material for: Global MicroRNAs Expression Profile Analysis Reveals Possible Regulatory Mechanisms of Brain Injury Induced by Toxoplasma gondii Infection
Source: Front Neurosci. 2022 Mar 10;16:827570. doi: 10.3389/fnins.2022.827570 (PMC8961362; doi:10.3389/fnins.2022.827570)
Supplement: Supplementary Table 14 — Target genes from NF-κB signaling pathway regulated by the DEMs obtained at 10 and 50 DPI. [file Table_14.xlsx]

## Sheet: Supplementary Table 14
	Supplementary Table 14 | Target genes from NF-κB signaling pathway regulated by the DEMs obtained at 10 and 50 DPI.
	Target gene ID	Gene symbol	Differentially expressed miRNAs
			Upregulated	Downregulated
	BI-10 vs BC-10
	ENSSSCG00000026695	TNFSF14	miR-361-3p	no
	ENSSSCG00000010966	CCL19	miR-361-3p	no
	ENSSSCG00000000799	IRAK4	miR-92a	no
	ENSSSCG00000007811	LAT	miR-24-3p	miR-1285
	ENSSSCG00000012795	IRAK1	no	novel-695， miR-874
	ENSSSCG00000001009	RIPK1	no	miR-149， miR-2320-5p， miR-4331
	ENSSSCG00000026742	BTK	no	miR-326
	ENSSSCG00000000708	TNFRSF1A	no	novel-499， novel-511， novel-695， miR-149
	ENSSSCG00000000706	LTBR	no	miR-874
	ENSSSCG00000025028	XIAP	no	miR-326， miR-874
	ENSSSCG00000008193	ZAP70	no	miR-2320-5p
	ENSSSCG00000012825	IKBKG	no	miR-149， miR-874
	ENSSSCG00000017330	MAP3K14	no	novel-626， miR-326， miR-671-5p
	ENSSSCG00000012203	TAB3	no	miR-671-5p
	ENSSSCG00000028758	LBP	no	miR-2320-5p
	ENSSSCG00000010965	CCL21	no	miR-4331
	ENSSSCG00000001404	TNFA	no	miR-331-3p， miR-671-5p
	ENSSSCG00000000087	TAB1	no	novel-695， miR-326， miR-874
	ENSSSCG00000001403	LTA	no	novel-511， miR-145-5p
	ENSSSCG00000021560	UBE2I	no	miR-326
	ENSSSCG00000012981	RELA	no	novel-695
	ENSSSCG00000005503	TLR4	no	miR-504， miR-2320-5p
	ENSSSCG00000007440	CD40	no	miR-326， miR-383， miR-4331
	ENSSSCG00000014369	CD14	no	novel-626， miR-9858-5p
	ENSSSCG00000002081	-	no	miR-145-5p， miR-326， miR-874
	ENSSSCG00000007356	PLCG1	no	novel-626， novel-695
	ENSSSCG00000021967	SYK	no	novel-882
	ENSSSCG00000010414	CXCL12	no	miR-331-3p
	ENSSSCG00000016475	TRBC1	no	miR-145-5p， miR-149， miR-383
	ENSSSCG00000029596	LOC110255503	no	novel-626， miR-671-5p
	ENSSSCG00000009589	SYK	no	miR-432-3p
	ENSSSCG00000022066	PIAS4	no	miR-149， miR-4331
	ENSSSCG00000030172	CD40LG	no	novel-626， miR-4331
	ENSSSCG00000010312	PLAU	no	miR-2320-5p
	ENSSSCG00000007030	IKBKB	no	novel-511
	ENSSSCG00000005838	TRAF2	no	novel-511， novel-626
	BI-50 vs BC-50
	ENSSSCG00000012981	RELA	novel-184	no
	ENSSSCG00000012825	IKBKG	novel-184， miR-874， miR-7136-5p， miR-9851-3p	no
	ENSSSCG00000017330	MAP3K14	novel-480， miR-326， miR-345-3p， miR-671-5p	no
	ENSSSCG00000007811	LAT	miR-1285	no
	ENSSSCG00000002081	-	miR-140-3p， miR-145-5p， miR-326， miR-874	no
	ENSSSCG00000013655	ICAM-1	miR-143-5p	no
	ENSSSCG00000016475	TRBC1	miR-143-5p， miR-145-5p， miR-185， miR-378， miR-378b-3p， miR-383	no
	ENSSSCG00000001403	LTA	miR-145-5p	no
	ENSSSCG00000007440	CD40	miR-29b， miR-140-3p， miR-326， miR-339-3p，miR-383	no
	ENSSSCG00000009542	TNFSF13B	miR-31	no
	ENSSSCG00000026742	BTK	miR-326	no
	ENSSSCG00000021560	UBE2I	miR-326	no
	ENSSSCG00000025028	XIAP	miR-326， miR-874	no
	ENSSSCG00000001404	TNFA	miR-331-3p， miR-671-5p	no
	ENSSSCG00000002525	TRAF3	miR-339-3p	no
	ENSSSCG00000012795	IRAK1	miR-339-3p， miR-874	no
	ENSSSCG00000001009	RIPK1	miR-339-3p， miR-9851-3p	no
	ENSSSCG00000000708	TNFRSF1A	miR-339-5p， miR-4334-3p	no
	ENSSSCG00000009589	SYK	miR-432-3p	no
	ENSSSCG00000012203	TAB3	miR-671-5p	no
	ENSSSCG00000029596	LOC110255503	miR-671-5p	no
	ENSSSCG00000003608	LCK	miR-708-5p	no
	ENSSSCG00000014369	CD14	miR-9858-5p	no
	ENSSSCG00000010414	CXCL12	novel-184， miR-185， miR-331-3p	miR-328
	ENSSSCG00000000087	TAB1	novel-184， miR-326， miR-874， miR-7136-5p	miR-328
	ENSSSCG00000028758	LBP	miR-339-5p， miR-4334-3p	miR-328
	ENSSSCG00000005503	TLR4	miR-4334-3p	miR-504
	ENSSSCG00000000706	LTBR	miR-874	miR-455-3p
	ENSSSCG00000025691	BCL10	no	miR-328
	ENSSSCG00000012495	BTK	no	miR-493-5p
	ENSSSCG00000004154	TNFAIP3	no	miR-328
	ENSSSCG00000008088	IL1B	no	miR-7
	ENSSSCG00000008193	ZAP70	no	miR-125a
	ENSSSCG00000026695	TNFSF14	no	miR-361-3p
	ENSSSCG00000000799	IRAK4	no	miR-92a
	ENSSSCG00000010965	CCL21	no	miR-328
	ENSSSCG00000010966	CCL19	no	miR-361-3p
	ENSSSCG00000007356	PLCG1	no	miR-328
	ENSSSCG00000021967	SYK	no	miR-328
