# Supplementary material for: Global MicroRNAs Expression Profile Analysis Reveals Possible Regulatory Mechanisms of Brain Injury Induced by Toxoplasma gondii Infection
Source: Front Neurosci. 2022 Mar 10;16:827570. doi: 10.3389/fnins.2022.827570 (PMC8961362; doi:10.3389/fnins.2022.827570)
Supplement: Supplementary Table 15 — Target genes in TCR signaling pathway regulated by the DEMs obtained at 10 and 50 DPI. [file Table_15.xlsx]

## Sheet: Supplementary Table 15
	Supplementary Table 15 | Target genes in TCR signaling pathway regulated by the DEMs obtained at 10 and 50 DPI.
	Target gene ID	Gene symbol	Differentially expressed miRNAs
			Upregulated	Downregulated
	BI-10 vs BC-10
	ENSSSCG00000013553	VAV1	miR-24-3p， miR-92a， miR-92b-3p， miR-363	no
	ENSSSCG00000007811	LAT	miR-24-3p	miR-1285
	ENSSSCG00000015093	CD3D	miR-24-3p	miR-491
	ENSSSCG00000017330	MAP3K14	no	novel-626， miR-326， miR-671-5p
	ENSSSCG00000027127	MAP2K2	no	miR-326， miR-671-5p， miR-874， miR-4331
	ENSSSCG00000008213	CD8B	no	miR-320， miR-491， miR-671-5p
	ENSSSCG00000002081	-	no	miR-145-5p， miR-326， miR-874
	ENSSSCG00000010081	MAPK1	no	novel-499， miR-320
	ENSSSCG00000002989	AKT2	no	novel-626， miR-671-5p， miR-2320-5p
	ENSSSCG00000008193	ZAP70	no	miR-2320-5p
	ENSSSCG00000015652	IL10	no	miR-671-5p
	ENSSSCG00000012825	IKBKG	no	miR-149， miR-874
	ENSSSCG00000008217	CD8A	no	miR-326， miR-6782-3p
	ENSSSCG00000020705	MAP3K8	no	miR-383
	ENSSSCG00000008060	PDPK1	no	miR-2320-5p
	ENSSSCG00000028561	TP44	no	miR-4331
	ENSSSCG00000017991	PIK3R5	no	miR-432-3p， miR-2320-5p
	ENSSSCG00000008820	TEC	no	miR-504， miR-4331
	ENSSSCG00000001404	TNFA	no	miR-331-3p， miR-671-5p
	ENSSSCG00000012981	RELA	no	novel-695
	ENSSSCG00000003395	PIK3CD	no	novel-499， novel-626， novel-695， miR-149
	ENSSSCG00000023187	VAV3	no	miR-874
	ENSSSCG00000001703	NFKBIE	no	novel-626， miR-149， miR-432-3p
	ENSSSCG00000004421	FYN	no	miR-671-5p
	ENSSSCG00000007356	PLCG1	no	novel-626， novel-695
	ENSSSCG00000016475	TRBC1	no	miR-145-5p， miR-149， miR-383
	ENSSSCG00000029596	LOC110255503	no	novel-626， miR-671-5p
	ENSSSCG00000010301	PPP3CB	no	miR-671-5p
	ENSSSCG00000014878	PAK1	no	miR-2320-5p
	ENSSSCG00000016958	PIK3R1	no	miR-4332
	ENSSSCG00000007030	IKBKB	no	novel-511
	ENSSSCG00000030172	CD40LG	no	novel-626， miR-4331
	ENSSSCG00000030839	C-JUN	no	novel-511， miR-149
	BI-50 vs BC-50
	ENSSSCG00000023737	CSF2	novel-184	no
	ENSSSCG00000008060	PDPK1	novel-184	no
	ENSSSCG00000012981	RELA	novel-184	no
	ENSSSCG00000012825	IKBKG	novel-184， miR-874， miR-7136-5p， miR-9851-3p	no
	ENSSSCG00000017330	MAP3K14	novel-480， miR-326， miR-345-3p， miR-671-5p	no
	ENSSSCG00000007811	LAT	miR-1285	no
	ENSSSCG00000028561	TP44	miR-138	no
	ENSSSCG00000002081	-	miR-140-3p， miR-145-5p， miR-326， miR-874	no
	ENSSSCG00000016475	TRBC1	miR-143-5p， miR-145-5p， miR-185， miR-378， miR-378b-3p， miR-383	no
	ENSSSCG00000006753	NRAS	miR-152	no
	ENSSSCG00000003520	CDC42	miR-15a， miR-185	no
	ENSSSCG00000000687	CD4	miR-185	no
	ENSSSCG00000004421	FYN	miR-185， miR-671-5p	no
	ENSSSCG00000010081	MAPK1	miR-320	no
	ENSSSCG00000008213	CD8B	miR-320， miR-491， miR-671-5p	no
	ENSSSCG00000008217	CD8A	miR-326	no
	ENSSSCG00000027127	MAP2K2	miR-326， miR-671-5p， miR-874	no
	ENSSSCG00000001404	TNFA	miR-331-3p， miR-671-5p	no
	ENSSSCG00000006309	CD3Z	miR-339-3p	no
	ENSSSCG00000003395	PIK3CD	miR-345-3p	no
	ENSSSCG00000020705	MAP3K8	miR-383	no
	ENSSSCG00000015093	CD3D	miR-491	no
	ENSSSCG00000002989	AKT2	miR-671-5p	no
	ENSSSCG00000015652	IL10	miR-671-5p	no
	ENSSSCG00000029596	LOC110255503	miR-671-5p	no
	ENSSSCG00000010301	PPP3CB	miR-671-5p	no
	ENSSSCG00000003608	LCK	miR-708-5p	no
	ENSSSCG00000023187	VAV3	miR-874	no
	ENSSSCG00000008820	TEC	miR-9851-3p	miR-504
	ENSSSCG00000001703	NFKBIE	novel-184， miR-432-3p	miR-328
	ENSSSCG00000017991	PIK3R5	miR-339-5p， miR-432-3p	miR-125a
	ENSSSCG00000025691	BCL10	no	miR-328
	ENSSSCG00000008193	ZAP70	no	miR-125a
	ENSSSCG00000025537	PTPN6	no	let-7a， let-7d-5p， miR-30c-3p
	ENSSSCG00000013553	VAV1	no	miR-92a， miR-92b-3p， miR-328
	ENSSSCG00000007356	PLCG1	no	miR-328
	ENSSSCG00000014878	PAK1	no	miR-222， miR-1468
